# Supplementary material for: Salvage Treatment for Progressive Brain Metastases in Breast Cancer
Source: Cancers (Basel). 2022 Feb 21;14(4):1096. doi: 10.3390/cancers14041096 (PMC8870695; doi:10.3390/cancers14041096)
Supplement: Supplementary file 1 [file cancers-14-01096-s001.zip]

Archive with 1 entries (1 files):
- cancers-1519134-supplementary.pdf
